# Supplementary material for: Anomaly Detection Models for SARS-CoV-2 Surveillance Based on Genome k-mers
Source: Microorganisms. 2023 Nov 15;11(11):2773. doi: 10.3390/microorganisms11112773 (PMC10673111; doi:10.3390/microorganisms11112773)
Supplement: Supplementary file 1 [file microorganisms-11-02773-s001.zip]

Archive with 1 entries (1 files):
- microorganisms-2649077-supplementary.pdf
